# Supplementary material for: Comparative analysis of tissue-specific anticancer peptide prediction models: ACP-Boost framework
Source: Front Mol Biosci. 2026 Mar 26;13:1815309. doi: 10.3389/fmolb.2026.1815309 (PMC13062271; doi:10.3389/fmolb.2026.1815309)
Supplement: Supplementary file 1 [file Table2.csv]

tissue	model	feature	importance	group	rank
Blood	RandomForest	PAAC_A	0.023231955428278425	PseAAC	1
Blood	RandomForest	AAC_A	0.020213762383611996	AAC	2
Blood	RandomForest	PCP_Hydrophobic	0.01815069306777697	PCP	3
Blood	RandomForest	PCP_Aliphatic	0.01802400002212899	PCP	4
Blood	RandomForest	PCP_SheetFormer	0.017746774001451856	PCP	5
Blood	RandomForest	PCP_Aliphatic_Ratio	0.017612813193708554	PCP	6
Blood	RandomForest	PAAC_K	0.01727417551915772	PseAAC	7
Blood	RandomForest	PCP_SheetFormer_Ratio	0.016989018537643785	PCP	8
Blood	RandomForest	PAAC_L	0.016114064143599338	PseAAC	9
Blood	RandomForest	PCP_HelixFormer	0.01522919769145837	PCP	10
Blood	RandomForest	PCP_Avg_Hydrophobicity_Simple	0.01455410534827891	PCP	11
Blood	RandomForest	AAC_K	0.014244185345424177	AAC	12
Blood	RandomForest	PCP_Hydrophobic_Ratio	0.013638486930308185	PCP	13
Blood	RandomForest	PCP_Tiny	0.013244240925501012	PCP	14
Blood	RandomForest	PAAC_lag3	0.013201353265582924	PseAAC	15
Blood	RandomForest	PAAC_I	0.013061667374207383	PseAAC	16
Blood	RandomForest	PCP_HelixFormer_Ratio	0.012361070706484314	PCP	17
Blood	RandomForest	AAC_L	0.012103762126357562	AAC	18
Blood	RandomForest	PAAC_lag2	0.011740258878917418	PseAAC	19
Blood	RandomForest	PAAC_lag1	0.011730957605669532	PseAAC	20
Blood	XGBoost	PAAC_A	0.03633963316679001	PseAAC	1
Blood	XGBoost	DPC_KP	0.030595408752560616	DPC	2
Blood	XGBoost	DPC_EQ	0.018125874921679497	DPC	3
Blood	XGBoost	AAC_A	0.015554043464362621	AAC	4
Blood	XGBoost	DPC_IE	0.014219782315194607	DPC	5
Blood	XGBoost	PAAC_K	0.0135216498747468	PseAAC	6
Blood	XGBoost	DPC_MA	0.013424186035990715	DPC	7
Blood	XGBoost	PCP_Hydrophobic_Ratio	0.012487199157476425	PCP	8
Blood	XGBoost	DPC_AK	0.012117911130189896	DPC	9
Blood	XGBoost	PCP_Rigid	0.011496217921376228	PCP	10
Blood	XGBoost	DPC_DQ	0.010364736430346966	DPC	11
Blood	XGBoost	AAC_E	0.010346457362174988	AAC	12
Blood	XGBoost	DPC_VS	0.010275169275701046	DPC	13
Blood	XGBoost	AAC_P	0.010251925326883793	AAC	14
Blood	XGBoost	DPC_LP	0.009824817068874836	DPC	15
Blood	XGBoost	DPC_GM	0.00975880492478609	DPC	16
Blood	XGBoost	PCP_SheetFormer	0.00958500150591135	PCP	17
Blood	XGBoost	DPC_YK	0.008640957996249199	DPC	18
Blood	XGBoost	DPC_RF	0.008358810096979141	DPC	19
Blood	XGBoost	DPC_IY	0.00818729493767023	DPC	20
Brain	RandomForest	PAAC_K	0.02120323795580429	PseAAC	1
Brain	RandomForest	PAAC_lag1	0.01961591555878756	PseAAC	2
Brain	RandomForest	AAC_K	0.018524684558082295	AAC	3
Brain	RandomForest	PCP_Positive	0.01788749482996984	PCP	4
Brain	RandomForest	PAAC_lag2	0.015498122441854134	PseAAC	5
Brain	RandomForest	PCP_TurnFormer_Ratio	0.014989157812050404	PCP	6
Brain	RandomForest	PCP_TurnFormer	0.014616213534370827	PCP	7
Brain	RandomForest	PAAC_L	0.01446826355311069	PseAAC	8
Brain	RandomForest	PCP_Intermediate	0.014053944721056826	PCP	9
Brain	RandomForest	PCP_SheetFormer	0.01401963594606949	PCP	10
Brain	RandomForest	PCP_SheetFormer_Ratio	0.013922981489332447	PCP	11
Brain	RandomForest	PCP_Neutral	0.013316771096498476	PCP	12
Brain	RandomForest	PCP_Net_Charge	0.012951214852574512	PCP	13
Brain	RandomForest	PCP_Flexible	0.012348866073443878	PCP	14
Brain	RandomForest	PCP_Small	0.012091494302621268	PCP	15
Brain	RandomForest	PAAC_lag3	0.012012533159623692	PseAAC	16
Brain	RandomForest	PCP_Avg_Hydrophobicity_Simple	0.011960335200920451	PCP	17
Brain	RandomForest	PCP_Large	0.011842804647362242	PCP	18
Brain	RandomForest	PCP_Charged	0.011724109958176486	PCP	19
Brain	RandomForest	PCP_Charged_Ratio	0.01153521461241826	PCP	20
Brain	XGBoost	PCP_Intermediate	0.07653773576021194	PCP	1
Brain	XGBoost	DPC_VI	0.025400914251804352	DPC	2
Brain	XGBoost	PCP_Positive	0.024739284068346024	PCP	3
Brain	XGBoost	PCP_Aliphatic_Ratio	0.016833344474434853	PCP	4
Brain	XGBoost	PAAC_R	0.015813779085874557	PseAAC	5
Brain	XGBoost	DPC_IK	0.013879622332751751	DPC	6
Brain	XGBoost	DPC_YF	0.01357268076390028	DPC	7
Brain	XGBoost	PCP_TurnFormer	0.013568446971476078	PCP	8
Brain	XGBoost	PCP_Polar_Ratio	0.013086624443531036	PCP	9
Brain	XGBoost	DPC_LV	0.012205301783978939	DPC	10
Brain	XGBoost	DPC_PK	0.011812298558652401	DPC	11
Brain	XGBoost	DPC_LP	0.011225761845707893	DPC	12
Brain	XGBoost	PCP_SheetFormer_Ratio	0.010851397179067135	PCP	13
Brain	XGBoost	AAC_V	0.010726120322942734	AAC	14
Brain	XGBoost	DPC_FK	0.009782836772501469	DPC	15
Brain	XGBoost	DPC_IA	0.00923088751733303	DPC	16
Brain	XGBoost	DPC_RF	0.009151983074843884	DPC	17
Brain	XGBoost	DPC_GL	0.009031861089169979	DPC	18
Brain	XGBoost	DPC_RN	0.008842289447784424	DPC	19
Brain	XGBoost	PCP_Aliphatic	0.008742062374949455	PCP	20
Breast	RandomForest	PAAC_L	0.01924206883701988	PseAAC	1
Breast	RandomForest	PAAC_lag3	0.017769209185427313	PseAAC	2
Breast	RandomForest	PAAC_K	0.017664077831831014	PseAAC	3
Breast	RandomForest	PAAC_lag1	0.016347690547296633	PseAAC	4
Breast	RandomForest	PAAC_lag2	0.01615531406589594	PseAAC	5
Breast	RandomForest	PAAC_F	0.015769466905017463	PseAAC	6
Breast	RandomForest	PCP_Avg_Hydrophobicity_Simple	0.01414464181136955	PCP	7
Breast	RandomForest	PCP_Large	0.013756596882723947	PCP	8
Breast	RandomForest	PCP_SheetFormer_Ratio	0.013675968940837118	PCP	9
Breast	RandomForest	PAAC_I	0.013552877865375457	PseAAC	10
Breast	RandomForest	AAC_L	0.013263289189780174	AAC	11
Breast	RandomForest	PCP_Small	0.012932983264990178	PCP	12
Breast	RandomForest	PCP_Intermediate	0.012193283890912045	PCP	13
Breast	RandomForest	PCP_SheetFormer	0.012157514812289126	PCP	14
Breast	RandomForest	AAC_K	0.011947160788509532	AAC	15
Breast	RandomForest	PCP_Hydrophilic	0.011876094227526921	PCP	16
Breast	RandomForest	PCP_Aliphatic_Ratio	0.011858396541949125	PCP	17
Breast	RandomForest	PCP_HelixFormer	0.01179489438436505	PCP	18
Breast	RandomForest	PCP_Positive	0.011788235847131748	PCP	19
Breast	RandomForest	AAC_F	0.011736581096968075	AAC	20
Breast	XGBoost	DPC_GW	0.011872063390910625	DPC	1
Breast	XGBoost	DPC_KF	0.010285284370183945	DPC	2
Breast	XGBoost	DPC_MS	0.007585983723402023	DPC	3
Breast	XGBoost	DPC_LF	0.007279169745743275	DPC	4
Breast	XGBoost	DPC_AG	0.00587365310639143	DPC	5
Breast	XGBoost	DPC_LH	0.005807706620544195	DPC	6
Breast	XGBoost	DPC_HI	0.005171275231987238	DPC	7
Breast	XGBoost	DPC_QW	0.005147854797542095	DPC	8
Breast	XGBoost	DPC_KI	0.005088780075311661	DPC	9
Breast	XGBoost	DPC_RK	0.0049415528774261475	DPC	10
Breast	XGBoost	DPC_VF	0.004940791055560112	DPC	11
Breast	XGBoost	DPC_IM	0.004427607636898756	DPC	12
Breast	XGBoost	DPC_QK	0.004412290174514055	DPC	13
Breast	XGBoost	DPC_VN	0.004321932792663574	DPC	14
Breast	XGBoost	DPC_WN	0.004289682954549789	DPC	15
Breast	XGBoost	DPC_KQ	0.004151242785155773	DPC	16
Breast	XGBoost	DPC_FK	0.0040711467154324055	DPC	17
Breast	XGBoost	DPC_NI	0.004023334011435509	DPC	18
Breast	XGBoost	DPC_CV	0.003994049970060587	DPC	19
Breast	XGBoost	AAC_P	0.0038516612257808447	AAC	20
Cervix	RandomForest	PAAC_lag1	0.01719492853956453	PseAAC	1
Cervix	RandomForest	PAAC_lag3	0.016452494044396263	PseAAC	2
Cervix	RandomForest	PAAC_A	0.015857872056306205	PseAAC	3
Cervix	RandomForest	PAAC_lag2	0.015764780705752917	PseAAC	4
Cervix	RandomForest	PAAC_K	0.015423493375984053	PseAAC	5
Cervix	RandomForest	PAAC_L	0.015011844947794669	PseAAC	6
Cervix	RandomForest	PCP_Positive	0.014369786138237285	PCP	7
Cervix	RandomForest	PCP_Avg_Hydrophobicity_Simple	0.014265756528421984	PCP	8
Cervix	RandomForest	PAAC_F	0.013892772592440822	PseAAC	9
Cervix	RandomForest	AAC_A	0.013708893066626855	AAC	10
Cervix	RandomForest	PCP_Intermediate	0.013696728322860393	PCP	11
Cervix	RandomForest	PCP_Small	0.012514879949254905	PCP	12
Cervix	RandomForest	PCP_Hydrophilic	0.012151713285966695	PCP	13
Cervix	RandomForest	PCP_Large	0.011984284580901264	PCP	14
Cervix	RandomForest	PCP_Charged_Ratio	0.011889877822910875	PCP	15
Cervix	RandomForest	PCP_Hydrophobic	0.011856138166052523	PCP	16
Cervix	RandomForest	PCP_Aliphatic_Ratio	0.011827061223271117	PCP	17
Cervix	RandomForest	PCP_NonPolar	0.011517442159011994	PCP	18
Cervix	RandomForest	PCP_Aliphatic	0.011432771754555548	PCP	19
Cervix	RandomForest	PCP_Hydrophobic_Ratio	0.011405819632424227	PCP	20
Cervix	XGBoost	DPC_PC	0.026898596435785294	DPC	1
Cervix	XGBoost	DPC_NL	0.02441171556711197	DPC	2
Cervix	XGBoost	PAAC_C	0.018100161105394363	PseAAC	3
Cervix	XGBoost	DPC_TF	0.017656760290265083	DPC	4
Cervix	XGBoost	DPC_IR	0.013907394371926785	DPC	5
Cervix	XGBoost	DPC_QQ	0.013856756500899792	DPC	6
Cervix	XGBoost	PAAC_A	0.013544994406402111	PseAAC	7
Cervix	XGBoost	AAC_C	0.012772505171597004	AAC	8
Cervix	XGBoost	DPC_AA	0.012410331517457962	DPC	9
Cervix	XGBoost	DPC_GF	0.012155664153397083	DPC	10
Cervix	XGBoost	DPC_CP	0.011789830401539803	DPC	11
Cervix	XGBoost	DPC_AC	0.011393572203814983	DPC	12
Cervix	XGBoost	AAC_A	0.011080216616392136	AAC	13
Cervix	XGBoost	DPC_MR	0.01107081864029169	DPC	14
Cervix	XGBoost	DPC_FI	0.010467905551195145	DPC	15
Cervix	XGBoost	DPC_VL	0.010399929247796535	DPC	16
Cervix	XGBoost	AAC_T	0.010038815438747406	AAC	17
Cervix	XGBoost	DPC_PK	0.00971913244575262	DPC	18
Cervix	XGBoost	PCP_TurnFormer	0.00950745027512312	PCP	19
Cervix	XGBoost	DPC_VA	0.009393212385475636	DPC	20
Colon	RandomForest	PCP_HelixFormer	0.018273989910732966	PCP	1
Colon	RandomForest	PCP_Avg_Hydrophobicity_Simple	0.016831757019650492	PCP	2
Colon	RandomForest	PAAC_lag1	0.016045401741499755	PseAAC	3
Colon	RandomForest	PAAC_lag3	0.01580878277409139	PseAAC	4
Colon	RandomForest	PAAC_K	0.0156206653454934	PseAAC	5
Colon	RandomForest	PAAC_L	0.015574436454744328	PseAAC	6
Colon	RandomForest	PAAC_lag2	0.01553680987945215	PseAAC	7
Colon	RandomForest	PCP_Tiny	0.014789450243288246	PCP	8
Colon	RandomForest	PCP_Hydrophobic	0.01478545180379592	PCP	9
Colon	RandomForest	PAAC_A	0.01428860212072933	PseAAC	10
Colon	RandomForest	PCP_Hydrophilic	0.014001871301243885	PCP	11
Colon	RandomForest	PCP_HelixFormer_Ratio	0.013886759825489703	PCP	12
Colon	RandomForest	PAAC_F	0.013549435571786915	PseAAC	13
Colon	RandomForest	PCP_Aliphatic	0.013315662228617575	PCP	14
Colon	RandomForest	PCP_Hydrophobic_Ratio	0.01326516694747055	PCP	15
Colon	RandomForest	PCP_Small	0.012841129283378912	PCP	16
Colon	RandomForest	PCP_Intermediate	0.012771828246435456	PCP	17
Colon	RandomForest	PCP_Positive	0.01272538585792055	PCP	18
Colon	RandomForest	PCP_Aliphatic_Ratio	0.012588629352051583	PCP	19
Colon	RandomForest	PCP_Neutral	0.012103835641146962	PCP	20
Colon	XGBoost	DPC_DS	0.01979636773467064	DPC	1
Colon	XGBoost	DPC_AC	0.017930587753653526	DPC	2
Colon	XGBoost	PAAC_M	0.01722325198352337	PseAAC	3
Colon	XGBoost	DPC_FL	0.014174296520650387	DPC	4
Colon	XGBoost	PCP_HelixFormer	0.013992177322506905	PCP	5
Colon	XGBoost	DPC_LP	0.013562800362706184	DPC	6
Colon	XGBoost	PAAC_Q	0.013308701105415821	PseAAC	7
Colon	XGBoost	DPC_KF	0.013243584893643856	DPC	8
Colon	XGBoost	DPC_IA	0.012784484773874283	DPC	9
Colon	XGBoost	DPC_CS	0.012492154724895954	DPC	10
Colon	XGBoost	DPC_HI	0.012086568400263786	DPC	11
Colon	XGBoost	DPC_GV	0.011984444223344326	DPC	12
Colon	XGBoost	DPC_AG	0.01148204319179058	DPC	13
Colon	XGBoost	PCP_Tiny	0.011460809037089348	PCP	14
Colon	XGBoost	PAAC_F	0.011416284367442131	PseAAC	15
Colon	XGBoost	DPC_SC	0.010516572743654251	DPC	16
Colon	XGBoost	DPC_CG	0.01047277171164751	DPC	17
Colon	XGBoost	AAC_Q	0.010414416901767254	AAC	18
Colon	XGBoost	DPC_CV	0.010339656844735146	DPC	19
Colon	XGBoost	DPC_LI	0.00943587627261877	DPC	20
Liver	RandomForest	PCP_Hydrophobic	0.017066157563608284	PCP	1
Liver	RandomForest	PAAC_lag3	0.016803759452107887	PseAAC	2
Liver	RandomForest	PCP_Hydrophobic_Ratio	0.01456915679030797	PCP	3
Liver	RandomForest	PAAC_lag2	0.013771980651196215	PseAAC	4
Liver	RandomForest	PCP_Aliphatic	0.01368108515721961	PCP	5
Liver	RandomForest	PAAC_lag1	0.013420795194736001	PseAAC	6
Liver	RandomForest	PCP_Aliphatic_Ratio	0.013292412661260187	PCP	7
Liver	RandomForest	DPC_AL	0.012925776352696152	DPC	8
Liver	RandomForest	PAAC_K	0.012744996454385392	PseAAC	9
Liver	RandomForest	PAAC_L	0.012731416299576678	PseAAC	10
Liver	RandomForest	PCP_TurnFormer_Ratio	0.012207445422183652	PCP	11
Liver	RandomForest	PAAC_W	0.01213829412790638	PseAAC	12
Liver	RandomForest	PCP_Large	0.012037615901159687	PCP	13
Liver	RandomForest	PAAC_I	0.011678198134245945	PseAAC	14
Liver	RandomForest	PCP_Flexible	0.011516437265730225	PCP	15
Liver	RandomForest	PCP_HelixFormer_Ratio	0.01137855697262427	PCP	16
Liver	RandomForest	PCP_Aromatic_Ratio	0.011320850928170525	PCP	17
Liver	RandomForest	PCP_SheetFormer_Ratio	0.011257601662708939	PCP	18
Liver	RandomForest	DPC_KA	0.011243731292669295	DPC	19
Liver	RandomForest	PCP_TurnFormer	0.011078281094223168	PCP	20
Liver	XGBoost	DPC_IY	0.02716977521777153	DPC	1
Liver	XGBoost	DPC_YN	0.012610572390258312	DPC	2
Liver	XGBoost	DPC_KA	0.009574527852237225	DPC	3
Liver	XGBoost	DPC_PR	0.009042344056069851	DPC	4
Liver	XGBoost	DPC_PY	0.009003190323710442	DPC	5
Liver	XGBoost	DPC_LV	0.008731876499950886	DPC	6
Liver	XGBoost	DPC_AL	0.00825110450387001	DPC	7
Liver	XGBoost	PAAC_C	0.00787606555968523	PseAAC	8
Liver	XGBoost	DPC_LI	0.007176946848630905	DPC	9
Liver	XGBoost	DPC_IA	0.006789729930460453	DPC	10
Liver	XGBoost	DPC_IW	0.006708664819598198	DPC	11
Liver	XGBoost	DPC_NR	0.006511880084872246	DPC	12
Liver	XGBoost	DPC_FA	0.006206834223121405	DPC	13
Liver	XGBoost	DPC_TV	0.0062050106935203075	DPC	14
Liver	XGBoost	DPC_TF	0.006169638596475124	DPC	15
Liver	XGBoost	DPC_TI	0.006025752983987331	DPC	16
Liver	XGBoost	DPC_WK	0.005936393514275551	DPC	17
Liver	XGBoost	DPC_FC	0.00573272630572319	DPC	18
Liver	XGBoost	DPC_KD	0.005516117438673973	DPC	19
Liver	XGBoost	DPC_CA	0.005489150062203407	DPC	20
Lung	RandomForest	PAAC_L	0.024047353148995514	PseAAC	1
Lung	RandomForest	PAAC_lag3	0.018574025068061707	PseAAC	2
Lung	RandomForest	AAC_L	0.017925794501346216	AAC	3
Lung	RandomForest	PAAC_lag1	0.017251611050435326	PseAAC	4
Lung	RandomForest	PAAC_lag2	0.01702242853975225	PseAAC	5
Lung	RandomForest	PAAC_K	0.01610825295134166	PseAAC	6
Lung	RandomForest	PCP_Avg_Hydrophobicity_Simple	0.014889294885322224	PCP	7
Lung	RandomForest	PCP_Small	0.014086375435868784	PCP	8
Lung	RandomForest	PAAC_A	0.014085965129231137	PseAAC	9
Lung	RandomForest	PCP_Aliphatic_Ratio	0.013251327906670319	PCP	10
Lung	RandomForest	PCP_Tiny	0.01319856859064199	PCP	11
Lung	RandomForest	PCP_Hydrophobic_Ratio	0.01301604272000048	PCP	12
Lung	RandomForest	PCP_Large	0.01275955119997099	PCP	13
Lung	RandomForest	PCP_Aliphatic	0.012758678811037927	PCP	14
Lung	RandomForest	PCP_Hydrophobic	0.012252571276865338	PCP	15
Lung	RandomForest	AAC_K	0.012015122074792358	AAC	16
Lung	RandomForest	PCP_HelixFormer	0.011959478474657118	PCP	17
Lung	RandomForest	PCP_Hydrophilic	0.011596025856484261	PCP	18
Lung	RandomForest	PAAC_F	0.011537802460284276	PseAAC	19
Lung	RandomForest	AAC_A	0.011440267413583002	AAC	20
Lung	XGBoost	DPC_VQ	0.0067745354026556015	DPC	1
Lung	XGBoost	DPC_RP	0.006617322564125061	DPC	2
Lung	XGBoost	DPC_RV	0.0062654889188706875	DPC	3
Lung	XGBoost	DPC_AW	0.005730056203901768	DPC	4
Lung	XGBoost	DPC_KH	0.005571076646447182	DPC	5
Lung	XGBoost	DPC_WT	0.005568481050431728	DPC	6
Lung	XGBoost	DPC_CP	0.0054167043417692184	DPC	7
Lung	XGBoost	DPC_WH	0.005241457838565111	DPC	8
Lung	XGBoost	DPC_PQ	0.004987620748579502	DPC	9
Lung	XGBoost	PAAC_L	0.004895935300737619	PseAAC	10
Lung	XGBoost	DPC_FR	0.00474904989823699	DPC	11
Lung	XGBoost	DPC_LS	0.004729564301669598	DPC	12
Lung	XGBoost	DPC_HC	0.004564685747027397	DPC	13
Lung	XGBoost	DPC_RF	0.004489190876483917	DPC	14
Lung	XGBoost	DPC_TG	0.004451240412890911	DPC	15
Lung	XGBoost	DPC_CR	0.004424441140145063	DPC	16
Lung	XGBoost	DPC_LC	0.004393538925796747	DPC	17
Lung	XGBoost	DPC_PN	0.004365744534879923	DPC	18
Lung	XGBoost	DPC_KF	0.004321245010942221	DPC	19
Lung	XGBoost	DPC_LW	0.004250506870448589	DPC	20
Prostate	RandomForest	PCP_Tiny	0.01990818349315637	PCP	1
Prostate	RandomForest	PAAC_A	0.018049751316771324	PseAAC	2
Prostate	RandomForest	PAAC_L	0.0179561918174545	PseAAC	3
Prostate	RandomForest	PCP_Avg_Hydrophobicity_Simple	0.017691388600079877	PCP	4
Prostate	RandomForest	PAAC_lag3	0.017333471741959892	PseAAC	5
Prostate	RandomForest	PAAC_lag2	0.014970007323092277	PseAAC	6
Prostate	RandomForest	AAC_A	0.01481408947924157	AAC	7
Prostate	RandomForest	PAAC_lag1	0.014534695367091652	PseAAC	8
Prostate	RandomForest	AAC_L	0.014401507017101493	AAC	9
Prostate	RandomForest	PCP_Small	0.013659233881411369	PCP	10
Prostate	RandomForest	PCP_Aromatic	0.013496117431599801	PCP	11
Prostate	RandomForest	PCP_Large	0.013469366166860649	PCP	12
Prostate	RandomForest	PCP_NonPolar	0.013368565201880053	PCP	13
Prostate	RandomForest	PCP_HelixFormer	0.01336396624820699	PCP	14
Prostate	RandomForest	PCP_HelixFormer_Ratio	0.012951499200923922	PCP	15
Prostate	RandomForest	PAAC_K	0.01282725754791111	PseAAC	16
Prostate	RandomForest	PCP_Rigid	0.012648325471323734	PCP	17
Prostate	RandomForest	PCP_Aromatic_Ratio	0.012293167649384066	PCP	18
Prostate	RandomForest	PCP_Hydrophilic	0.01229228031801718	PCP	19
Prostate	RandomForest	PCP_Aliphatic_Ratio	0.011993021569293286	PCP	20
Prostate	XGBoost	PCP_Tiny	0.029811564832925797	PCP	1
Prostate	XGBoost	AAC_H	0.016140645369887352	AAC	2
Prostate	XGBoost	PCP_TurnFormer_Ratio	0.015188679099082947	PCP	3
Prostate	XGBoost	PAAC_H	0.015166188590228558	PseAAC	4
Prostate	XGBoost	DPC_FV	0.014959684573113918	DPC	5
Prostate	XGBoost	AAC_R	0.014017299748957157	AAC	6
Prostate	XGBoost	PCP_Intermediate	0.012159558944404125	PCP	7
Prostate	XGBoost	DPC_FA	0.011977401562035084	DPC	8
Prostate	XGBoost	DPC_MV	0.011562373489141464	DPC	9
Prostate	XGBoost	PCP_TurnFormer	0.011446182616055012	PCP	10
Prostate	XGBoost	PCP_SheetFormer	0.011281528510153294	PCP	11
Prostate	XGBoost	PCP_Avg_Hydrophobicity_Simple	0.011193490587174892	PCP	12
Prostate	XGBoost	PCP_HelixFormer_Ratio	0.011178292334079742	PCP	13
Prostate	XGBoost	AAC_A	0.010945816524326801	AAC	14
Prostate	XGBoost	PCP_Aromatic	0.010147576220333576	PCP	15
Prostate	XGBoost	DPC_MG	0.009798266924917698	DPC	16
Prostate	XGBoost	PAAC_W	0.009705612435936928	PseAAC	17
Prostate	XGBoost	DPC_AL	0.009335123002529144	DPC	18
Prostate	XGBoost	PAAC_M	0.009332876652479172	PseAAC	19
Prostate	XGBoost	DPC_FS	0.008630165830254555	DPC	20
Skin	RandomForest	PAAC_A	0.020042592414649524	PseAAC	1
Skin	RandomForest	PAAC_lag3	0.017545060673980897	PseAAC	2
Skin	RandomForest	PCP_Tiny	0.01738845663821078	PCP	3
Skin	RandomForest	PAAC_K	0.01706399639615266	PseAAC	4
Skin	RandomForest	PAAC_lag1	0.016181941277103182	PseAAC	5
Skin	RandomForest	AAC_A	0.015453111690101077	AAC	6
Skin	RandomForest	PAAC_lag2	0.015411588571311684	PseAAC	7
Skin	RandomForest	PAAC_L	0.014693040346798796	PseAAC	8
Skin	RandomForest	PAAC_F	0.014643177369486284	PseAAC	9
Skin	RandomForest	PCP_Avg_Hydrophobicity_Simple	0.013111549164085735	PCP	10
Skin	RandomForest	PCP_TurnFormer_Ratio	0.012876719828243278	PCP	11
Skin	RandomForest	PCP_Hydrophobic	0.012470999258543473	PCP	12
Skin	RandomForest	PCP_HelixFormer_Ratio	0.01238327597024087	PCP	13
Skin	RandomForest	PCP_SheetFormer_Ratio	0.012002412297267388	PCP	14
Skin	RandomForest	PCP_Aliphatic	0.01190917982649959	PCP	15
Skin	RandomForest	PCP_HelixFormer	0.011841849102019797	PCP	16
Skin	RandomForest	PCP_Hydrophobic_Ratio	0.011601178312459437	PCP	17
Skin	RandomForest	AAC_L	0.011458216746040322	AAC	18
Skin	RandomForest	PCP_TurnFormer	0.011271296453645701	PCP	19
Skin	RandomForest	PCP_NonPolar	0.01124029498419562	PCP	20
Skin	XGBoost	PAAC_C	0.02639918401837349	PseAAC	1
Skin	XGBoost	DPC_IR	0.02067207358777523	DPC	2
Skin	XGBoost	PAAC_A	0.017235461622476578	PseAAC	3
Skin	XGBoost	DPC_VF	0.01502817403525114	DPC	4
Skin	XGBoost	DPC_QR	0.014606415294110775	DPC	5
Skin	XGBoost	DPC_DI	0.013545049354434013	DPC	6
Skin	XGBoost	PAAC_H	0.012060128152370453	PseAAC	7
Skin	XGBoost	PAAC_S	0.011746532283723354	PseAAC	8
Skin	XGBoost	DPC_TP	0.01137408334761858	DPC	9
Skin	XGBoost	DPC_RF	0.011029290966689587	DPC	10
Skin	XGBoost	DPC_RM	0.010908775962889194	DPC	11
Skin	XGBoost	DPC_LY	0.01090296357870102	DPC	12
Skin	XGBoost	PCP_Sulfur	0.010487433522939682	PCP	13
Skin	XGBoost	DPC_LS	0.010276916436851025	DPC	14
Skin	XGBoost	DPC_LI	0.010198960080742836	DPC	15
Skin	XGBoost	DPC_IA	0.00954954419285059	DPC	16
Skin	XGBoost	DPC_NA	0.009431500919163227	DPC	17
Skin	XGBoost	DPC_GS	0.00920901633799076	DPC	18
Skin	XGBoost	DPC_PV	0.008869360201060772	DPC	19
Skin	XGBoost	DPC_KI	0.008757307194173336	DPC	20
