# Supplementary material for: Comparative analysis of tissue-specific anticancer peptide prediction models: ACP-Boost framework
Source: Front Mol Biosci. 2026 Mar 26;13:1815309. doi: 10.3389/fmolb.2026.1815309 (PMC13062271; doi:10.3389/fmolb.2026.1815309)
Supplement: Supplementary file 2 [file Table1.csv]

tissue	model	pos_total	neg_total	train_n	test_n	cv_metric	cv_best_score	scale_pos_weight	best_params	accuracy	precision	recall	f1	mcc	auc_roc	auc_pr
Blood	SVM	660	4262	3895	1027	AUC-PR				0.7828627069133398	0.3137254901960784	0.625	0.4177545691906005	0.3290160354520307	0.7503997497219133	0.28723097703279815
Blood	LogisticRegression	660	4262	3895	1027	AUC-PR				0.7945472249269717	0.32340425531914896	0.59375	0.418732782369146	0.3277981305124687	0.7683624165739711	0.30657646832573104
Blood	KNN	660	4262	3895	1027	AUC-PR				0.8899707887049659	0.6470588235294118	0.2578125	0.3687150837988827	0.3615504304056881	0.8564637791991101	0.5384931417461214
Blood	RandomForest	660	4262	3895	1027	AUC-PR				0.8909444985394352	0.6666666666666666	0.25	0.36363636363636365	0.36336212651998884	0.8786672691879867	0.5360346396236267
Blood	XGBoost	660	4262	3895	1027	AUC-PR	0.5576268560870646	6.321428571428571	{"learning_rate": 0.1, "max_depth": 5, "subsample": 1.0, "colsample_bytree": 0.7, "min_child_weight": 3.0, "gamma": 0.5, "reg_lambda": 2.0, "n_estimators": 300}	0.8276533592989289	0.3781094527363184	0.59375	0.46200607902735563	0.37855418688279524	0.8342515989988877	0.4594111309635126
Brain	SVM	204	4718	3895	1027	AUC-PR				0.8403115871470301	0.16049382716049382	0.48148148148148145	0.24074074074074073	0.2092388670394183	0.6916371664573103	0.12050666934655338
Brain	LogisticRegression	204	4718	3895	1027	AUC-PR				0.8354430379746836	0.16374269005847952	0.5185185185185185	0.24888888888888888	0.22260559248973144	0.733851014426554	0.14252554990789537
Brain	KNN	204	4718	3895	1027	AUC-PR				0.9483933787731256	1.0	0.018518518518518517	0.03636363636363636	0.13252135257174577	0.8255015035590576	0.24754885976411567
Brain	RandomForest	204	4718	3895	1027	AUC-PR				0.9298928919182083	0.23529411764705882	0.14814814814814814	0.18181818181818182	0.15147930222134362	0.8655932396939591	0.23792809764407333
Brain	XGBoost	204	4718	3895	1027	AUC-PR	0.2300466622442802	24.966666666666665	{"learning_rate": 0.05, "max_depth": 3, "subsample": 1.0, "colsample_bytree": 0.8, "min_child_weight": 3.0, "gamma": 0.5, "reg_lambda": 1.0, "n_estimators": 900}	0.8656280428432327	0.20833333333333334	0.5555555555555556	0.30303030303030304	0.2818087441871297	0.8102660728560008	0.22702917756304875
Breast	SVM	921	4001	3895	1027	AUC-PR				0.6786757546251218	0.28994082840236685	0.5212765957446809	0.3726235741444867	0.1935839980224266	0.6576693378642254	0.2993999477976044
Breast	LogisticRegression	921	4001	3895	1027	AUC-PR				0.6494644595910418	0.2700534759358289	0.5372340425531915	0.3594306049822064	0.1702508028844856	0.6430369233890396	0.2904915003358472
Breast	KNN	921	4001	3895	1027	AUC-PR				0.8237585199610516	0.5614035087719298	0.1702127659574468	0.2612244897959184	0.2371653916024777	0.743904217279943	0.4201815590135043
Breast	RandomForest	921	4001	3895	1027	AUC-PR				0.8227848101265823	0.5365853658536586	0.23404255319148937	0.32592592592592595	0.26929313041072667	0.7396818654426496	0.421771920004357
Breast	XGBoost	921	4001	3895	1027	AUC-PR	0.5058837565199615	4.313778990450205	{"learning_rate": 0.03, "max_depth": 5, "subsample": 0.8, "colsample_bytree": 0.8, "min_child_weight": 3.0, "gamma": 1.0, "reg_lambda": 1.0, "n_estimators": 900}	0.7244401168451802	0.3344947735191638	0.5106382978723404	0.40421052631578946	0.2438757149735211	0.720015596074354	0.4198642298687059
Cervix	SVM	622	4300	3895	1027	AUC-PR				0.6426484907497566	0.2188235294117647	0.7265625	0.33634719710669075	0.23959651648246602	0.7223303670745274	0.23416458524374476
Cervix	LogisticRegression	622	4300	3895	1027	AUC-PR				0.6660175267770204	0.22506393861892582	0.6875	0.33911368015414256	0.23839926780202345	0.7271838501112347	0.2428167073912542
Cervix	KNN	622	4300	3895	1027	AUC-PR				0.8860759493670886	0.7391304347826086	0.1328125	0.2251655629139073	0.2815797604094397	0.8178184093437152	0.44997680920343863
Cervix	RandomForest	622	4300	3895	1027	AUC-PR				0.8743914313534566	0.49333333333333335	0.2890625	0.3645320197044335	0.31330628797100757	0.8140294771968855	0.42346570212634527
Cervix	XGBoost	622	4300	3895	1027	AUC-PR	0.4481440053573746	6.884615384615385	{"learning_rate": 0.1, "max_depth": 5, "subsample": 1.0, "colsample_bytree": 0.7, "min_child_weight": 3.0, "gamma": 0.5, "reg_lambda": 2.0, "n_estimators": 300}	0.7341772151898734	0.2727272727272727	0.6796875	0.38926174496644295	0.3009519334675375	0.7864684719132369	0.3923995060748258
Colon	SVM	573	4349	3895	1027	AUC-PR				0.5920155793573515	0.18200836820083682	0.7565217391304347	0.2934232715008432	0.2072272100914383	0.6863606025934401	0.17445845543626542
Colon	LogisticRegression	573	4349	3895	1027	AUC-PR				0.6358325219084713	0.19672131147540983	0.7304347826086957	0.30996309963099633	0.22671218537686405	0.7067410373760488	0.19755391429337804
Colon	KNN	573	4349	3895	1027	AUC-PR				0.8987341772151899	0.9230769230769231	0.10434782608695652	0.1875	0.2912402268931974	0.7807160564454615	0.38108256881087266
Colon	RandomForest	573	4349	3895	1027	AUC-PR				0.881207400194742	0.4444444444444444	0.24347826086956523	0.3146067415730337	0.2695289809198275	0.7956760106788712	0.37924030656007124
Colon	XGBoost	573	4349	3895	1027	AUC-PR	0.3701286888920446	7.504366812227074	{"learning_rate": 0.1, "max_depth": 5, "subsample": 1.0, "colsample_bytree": 0.7, "min_child_weight": 3.0, "gamma": 0.5, "reg_lambda": 2.0, "n_estimators": 300}	0.7098344693281402	0.23631123919308358	0.7130434782608696	0.354978354978355	0.2816608045924545	0.796405415713196	0.3753447645093249
Liver	SVM	409	4513	3895	1027	AUC-PR				0.8276533592989289	0.25853658536585367	0.6794871794871795	0.3745583038869258	0.3441925215692478	0.7926359730890817	0.2593172351271471
Liver	LogisticRegression	409	4513	3895	1027	AUC-PR				0.8276533592989289	0.2537313432835821	0.6538461538461539	0.3655913978494624	0.3310440378056229	0.820026478614466	0.31707261713811535
Liver	KNN	409	4513	3895	1027	AUC-PR				0.9503407984420643	0.8648648648648649	0.41025641025641024	0.5565217391304348	0.5757100201772054	0.8909648482883468	0.6355672966775338
Liver	RandomForest	409	4513	3895	1027	AUC-PR				0.9454722492697176	0.6964285714285714	0.5	0.582089552238806	0.5624729804809326	0.9090067817675825	0.6537401815712783
Liver	XGBoost	409	4513	3895	1027	AUC-PR	0.5679776256549224	10.76737160120846	{"learning_rate": 0.03, "max_depth": 5, "subsample": 0.8, "colsample_bytree": 0.8, "min_child_weight": 3.0, "gamma": 1.0, "reg_lambda": 1.0, "n_estimators": 900}	0.9279454722492697	0.5217391304347826	0.6153846153846154	0.5647058823529412	0.5278472166414729	0.8846221393639728	0.643506862566513
Lung	SVM	753	4169	3895	1027	AUC-PR				0.6105160662122687	0.24675324675324675	0.6867469879518072	0.3630573248407643	0.2090884338028661	0.6728726753704715	0.24512457560723472
Lung	LogisticRegression	753	4169	3895	1027	AUC-PR				0.6484907497565725	0.25806451612903225	0.6265060240963856	0.3655536028119508	0.21051414867563423	0.6828848495025398	0.2604816267900676
Lung	KNN	753	4169	3895	1027	AUC-PR				0.8461538461538461	0.6176470588235294	0.12650602409638553	0.21	0.22922141682401928	0.764129689489666	0.41795954183764294
Lung	RandomForest	753	4169	3895	1027	AUC-PR				0.8412852969814996	0.5238095238095238	0.19879518072289157	0.28820960698689957	0.251514762685392	0.7666274855519639	0.391784886085383
Lung	XGBoost	753	4169	3895	1027	AUC-PR	0.3700713902014225	5.6354344122657585	{"learning_rate": 0.03, "max_depth": 5, "subsample": 0.8, "colsample_bytree": 0.8, "min_child_weight": 3.0, "gamma": 1.0, "reg_lambda": 1.0, "n_estimators": 900}	0.691333982473223	0.28732394366197184	0.6144578313253012	0.3915547024952015	0.24816387591296105	0.7498425758784266	0.38529432296075466
Prostate	SVM	363	4559	3895	1027	AUC-PR				0.6523855890944499	0.14936708860759493	0.7375	0.24842105263157896	0.2108220760017144	0.727567317845829	0.1415686108119022
Prostate	LogisticRegression	363	4559	3895	1027	AUC-PR				0.7039922103213242	0.16265060240963855	0.675	0.2621359223300971	0.21856788993605605	0.7437763991552271	0.15362707627349304
Prostate	KNN	363	4559	3895	1027	AUC-PR				0.9221032132424537	0.0	0.0	0.0	0.0	0.7772241288278775	0.23566169063288375
Prostate	RandomForest	363	4559	3895	1027	AUC-PR				0.8938656280428432	0.19148936170212766	0.1125	0.14173228346456693	0.09281887409612952	0.7980464625131997	0.18476065716865112
Prostate	XGBoost	363	4559	3895	1027	AUC-PR	0.19218348244894976	12.763250883392226	{"learning_rate": 0.05, "max_depth": 3, "subsample": 1.0, "colsample_bytree": 0.8, "min_child_weight": 3.0, "gamma": 0.5, "reg_lambda": 1.0, "n_estimators": 900}	0.7429406037000974	0.17832167832167833	0.6375	0.2786885245901639	0.23279076346570274	0.7699643611404435	0.21803146603588186
Skin	SVM	417	4505	3895	1027	AUC-PR				0.6777020447906524	0.1769436997319035	0.7333333333333333	0.28509719222462204	0.23853061237085402	0.736250444681608	0.18172673083720975
Skin	LogisticRegression	417	4505	3895	1027	AUC-PR				0.6796494644595911	0.1778975741239892	0.7333333333333333	0.28633405639913234	0.24006425942259546	0.7477410174315191	0.18631570604847106
Skin	KNN	417	4505	3895	1027	AUC-PR				0.9152872444011685	0.6153846153846154	0.08888888888888889	0.1553398058252427	0.21132989391629378	0.8111466856397487	0.3317995717730283
Skin	RandomForest	417	4505	3895	1027	AUC-PR				0.8919182083739046	0.32786885245901637	0.2222222222222222	0.26490066225165565	0.21349709450109322	0.8151903237282105	0.290399970234714
Skin	XGBoost	417	4505	3895	1027	AUC-PR	0.31155133982872263	10.91131498470948	{"learning_rate": 0.03, "max_depth": 5, "subsample": 1.0, "colsample_bytree": 0.8, "min_child_weight": 1.0, "gamma": 1.0, "reg_lambda": 2.0, "n_estimators": 900}	0.750730282375852	0.21768707482993196	0.7111111111111111	0.3333333333333333	0.29128765523911687	0.8076129491284241	0.2950702642066637
